# Supplementary material for: Cyclophilin A Is Not Acetylated at Lysine-82 and Lysine-125 in Resting and Stimulated Platelets
Source: Int J Mol Sci. 2022 Jan 27;23(3):1469. doi: 10.3390/ijms23031469 (PMC8836233; doi:10.3390/ijms23031469)
Supplement: Supplementary file 1 [file ijms-23-01469-s001.zip]

Archive with 2 entries (2 files):
- ijms-1545228-supplementary Table S1.pdf
- ijms-1545228-Uncropped Western Blot images.pdf
